# Supplementary material for: Te-rP-C Anodes Prepared Using a Scalable Milling Process for High-Performance Lithium-Ion Batteries
Source: Micromachines (Basel). 2023 Nov 25;14(12):2156. doi: 10.3390/mi14122156 (PMC10745479; doi:10.3390/mi14122156)
Supplement: Supplementary file 1 [file micromachines-14-02156-s001.zip]

Archive with 1 entries (1 files):
- micromachines-2714318-supplementary.pdf
